# Supplementary material for: Schistosoma japonicum cathepsin B2 (SjCB2) facilitates parasite invasion through the skin
Source: PLoS Negl Trop Dis. 2020 Oct 26;14(10):e0008810. doi: 10.1371/journal.pntd.0008810 (PMC7644097; doi:10.1371/journal.pntd.0008810)
Supplement: S1 Table — (XLSX) [file pntd.0008810.s004.xlsx]

## Sheet: 1
Serum	Dilution titer
	1250	2500	5000	10000	20000	40000	80000
SjCB2 antiserum rabbit 1	2.284	1.821	1.107	0.672	0.366	0.192	0.128
SjCB2 antiserum rabbit 2	2.375	2.11	1.633	0.874	0.508	0.268	0.157
pre-immune serum rabbit 1	0.071	/	/	/	/	/	/
pre-immune serum rabbit 2	0.07	/	/	/	/	/	/
