# Supplementary material for: Schistosoma japonicum cathepsin B2 (SjCB2) facilitates parasite invasion through the skin
Source: PLoS Negl Trop Dis. 2020 Oct 26;14(10):e0008810. doi: 10.1371/journal.pntd.0008810 (PMC7644097; doi:10.1371/journal.pntd.0008810)
Supplement: S2 Table — (XLSX) [file pntd.0008810.s005.xlsx]

## Sheet: Sheet1
IgG/PBST	Dilution titer
	1000	2000	4000	8000
anti-GST-rSjCB2 IgG	0.245	0.21	0.159	0.12
anti-rSjCB2 IgG	0.098	0.099	0.089	0.095
pre-immune IgG	0.087	0.089	0.085	0.089
PBST	0.096	0.089	0.085	0.089
